# Supplementary material for: Can Central Place Foraging Theory Predict Material Collection Behaviours of the Eurasian Beaver (Castor fiber)?
Source: Ecol Evol. 2025 May 12;15(5):e71325. doi: 10.1002/ece3.71325 (PMC12069018; doi:10.1002/ece3.71325)
Supplement: Supplementary file 1 — [THIS CAN BE REMOVED. THE CODE IS NOW HOSTED ON DRYAD] [file ECE3-15-e71325-s001.R]

rm(list=ls())
options(scipen = 999)

library(psych) # for descriptives
library(emmeans) # for simple-effects analyses
library(ggplot2) # for graphs
library(sjPlot)
library(Hmisc)

setwd("C:\\Users\\jrm208\\OneDrive - University of Exeter\\Beavers\\Are beaver project")

all_beavers<-read.csv("Beaver optimal foraging E&E data.csv")

all_beavers


all_beavers$type <- factor(all_beavers$type)
all_beavers$type <- factor(all_beavers$type)
all_beavers$species <- factor(all_beavers$species)
all_beavers$tb <- factor(all_beavers$tb)
all_beavers$cond <- factor(all_beavers$cond)
all_beavers$river <- factor(all_beavers$river)
all_beavers$distance <- round(all_beavers$distance, digits = 1)
all_trees <- subset(all_beavers,tb == "tree") # Trees from both rivers
all_gnawed_trees <- subset(all_trees,type == "Cut") # Gnawed trees from both rivers
all_control_trees <- subset(all_trees,type == "Control") # Control trees from both rivers
otter_trees <- subset(all_trees,river == "Otter") # Trees from River Otter
gjov_trees <- subset(all_trees,river == "Gjov") # Trees from River Gjov

otter_species <- read.csv("otterspec.csv") # Tree species from River Otter
otter_species$type <- factor(otter_species$type)
otter_species$species <- factor(otter_species$species)

gjov_species <- read.csv("gjovspec.csv") # Tree species from River Gjov
gjov_species$type <- factor(gjov_species$type)
gjov_species$species <- factor(gjov_species$species)


describeBy(all_gnawed_trees$circ,all_gnawed_trees$river)


#######Q1 Are beavers more likely to gnaw smaller trees further from the river?###########

##originally try with 3 way interactions
mod1 <- glm (type~circ*distance*river,
             family = binomial(link = "logit"),
             data = all_trees)
summary(mod1)
drop1(mod1, test = "Chisq")

# diagnostic visual inspection of model residuals
par(mfrow=c(2,2))
plot(mod1)

##but this is NS and doesn't improve AIC, so drop 3-way interaction and re-run model with all 2-way interactions and main effects

mod2 <- glm (type~circ + distance + river + circ:distance + circ:river + distance:river,
             family = binomial(link = "logit"),
             data = all_trees)
summary(mod2)
drop1(mod2, test = "Chisq")

# diagnostic visual inspection of model residuals
par(mfrow=c(2,2))
plot(mod2)


#Fig 2 The likelihood of a tree being gnawed depending on its distance from the riverbank for the two rivers 

# Customize the theme to remove gridlines and background color

set_theme(
  base = theme_minimal() + 
    theme(
      panel.grid = element_blank(),  # Remove gridlines
      panel.background = element_blank(),  # Remove background color
      plot.background = element_blank(),  # Remove plot background color
      axis.line = element_line(color = "black"),  # Add axes lines
      axis.title = element_text(size = 14, face = "bold"),  # Change axis titles font size and style
      axis.text = element_text(size = 20)  # Change axis text font size
    )
)

plot_model(mod2, type = "pred", terms = c("distance [all]", "river"), title = "") +
  labs(x = "Distance from River (m)", y = "Likelihood of being felled") +
theme(
  axis.ticks = element_line(color = "black"),  # Add axis ticks
  axis.ticks.length = unit(0.20, "cm"),  # Customize the length of the ticks
  legend.position = "none"
) 


#Fig 4 The likelihood of a tree being gnawed depending on its circumference for the two rivers

# Customize the theme to remove gridlines and background color
set_theme(
  base = theme_minimal() + 
    theme(
      panel.grid = element_blank(),  # Remove gridlines
      panel.background = element_blank(),  # Remove background color
      plot.background = element_blank(),  # Remove plot background color
      axis.line = element_line(color = "black"),  # Add axes lines
      axis.title = element_text(size = 14, face = "bold"),  # Change axis titles font size and style
      axis.text = element_text(size = 20)  # Change axis text font size
    )
)

plot_model(mod2, type = "pred", terms = c("circ", "river"), title = "") +
  labs(x = "Tree Circumference (cm)", y = "Likelihood of being felled") +
  theme(
    axis.ticks = element_line(color = "black"),  # Add axis ticks
    axis.ticks.length = unit(0.20, "cm"),  # Customize the length of the ticks
    legend.position = "none"
  ) 


### Comparing gnawed and ungnawed trees by circumference and distnace at the two rivers

##distance and circ both R skewed, so use glm with gamma distribtuion. Some distances were 0, so all distances given small +ve value (0.1)
all_trees$pos_distance <- all_trees$distance+0.1
all_gnawed_trees$pos_distance <- all_gnawed_trees$distance+0.1

mod3<-glm(pos_distance~type*river, family = Gamma(link = "log"), data = all_trees)
summary(mod3)
drop1(mod3, test = "Chisq") ##Table 1 Output


# diagnostic visual inspection of model residuals
par(mfrow=c(2,2))
plot(mod3)


summary_table <- all_trees %>%
  group_by(type, river) %>%
  summarise(
    Median = median(pos_distance, na.rm = TRUE),
    IQR = IQR(pos_distance, na.rm = TRUE)
  )

print(summary_table)

##Fig 3

# Create the box and whisker plot
ggplot(all_trees, aes(x = interaction(type, river), y = pos_distance, fill = river)) +
  geom_boxplot(notch = TRUE) +
  labs(x = "",
       y = "Distance from River (m)") +
  theme_classic(base_size = 20) +
  guides(fill= guide_legend(title= "River")) +
  scale_x_discrete(labels = c('Control','Felled','Control','Felled')) +
  scale_fill_manual(values = c("Gjov" = "firebrick2", "Otter" = "steelblue3")) + # Customize colors for each river
  theme(legend.position = "none")


mod4<-glm(circ~type*river, family = Gamma(link = "log"), data = all_trees)
summary(mod4)
drop1(mod4, test = "Chisq") ##Table 2 Output

# diagnostic visual inspection of model residuals
par(mfrow=c(2,2))
plot(mod4)


summary_table <- all_trees %>%
  group_by(type, river) %>%
  summarise(
    Median = median(circ, na.rm = TRUE),
    IQR = IQR(circ, na.rm = TRUE)
  )

print(summary_table)

##Fig 5

# Create the box and whisker plot
ggplot(all_trees, aes(x = interaction(type, river), y = circ, fill = river)) +
  geom_boxplot(notch = TRUE) +
  labs(x = "",
       y = "Tree Circumference (cm)") +
  theme_classic(base_size = 20) +
  guides(fill= guide_legend(title= "River")) +
  scale_x_discrete(labels = c('Control','Felled','Control','Felled')) +
  scale_fill_manual(values = c("Gjov" = "firebrick2", "Otter" = "steelblue3")) +  # Customize colors for each river
  theme(legend.position = "none")


##Of the gnawed stumps, what is the relationship between circumference and distance to river?

mod5<-glm(pos_distance~circ*river, family = Gamma(link = "identity"), data = all_gnawed_trees)
summary(mod5)
drop1(mod5, test = "Chisq") ##Table 3 Output

# diagnostic visual inspection of model residuals
par(mfrow=c(2,2))
plot(mod5)

##Fig 6

plot_model(mod5, type = "pred", terms = "circ", title = "") +
  labs(y = "Distance from River (m)", x = "Tree Circumference (cm)") +
theme(
  axis.ticks = element_line(color = "black"),  # Add axis ticks
  axis.ticks.length = unit(0.20, "cm")  # Customize the length of the ticks
) 

plot_model(mod5, type = "int",  title = "") +
  labs(y = "Distance from River (m)", x = "Tree Circumference (cm)") +
  theme(
    axis.ticks = element_line(color = "black"),  # Add axis ticks
    axis.ticks.length = unit(0.20, "cm")  # Customize the length of the ticks
  ) 
